# Supplementary material for: Co-targeting TGF-β and PD-L1 sensitizes triple-negative breast cancer to experimental immunogenic cisplatin-eribulin chemotherapy doublet
Source: J Clin Invest. 2025 Jul 1;135(13):e184422. doi: 10.1172/JCI184422 (PMC12208543; doi:10.1172/JCI184422)
Supplement: Supporting data values [file jci-135-184422-s232.xlsx]

## Sheet: Fig.1A
Days post tumor cell injection	Tumor size in mm3
4T1	CTRL										Eribulin												CDDP													Eribulin + CDDP
0	0	0	0	0	0	0	0	0	0	0	0	0	0	0	0	0	0	0	0	0	0	0	0	0	0	0	0	0	0	0	0	0	0	0	0	0	0	0	0	0	0	0	0	0	0	0	0	0
7	13.5561	25.7742	30.976	32.7499	36.9544	46.0273	48.0497	51.8749	59.0907	72.6024	23.625	25.3178	29.1986	31.9524	37.2951	43.0749	46.1953	63.0789	71.8256	28.1	69.4	71.6	21.2381	24.7286	26.6419	36.6351	37.2064	39.8647	46.1704	58.9417	62.622	65.1102	28.4	31.4	90.3	19.5584	24.5533	31.1366	34.9188	37.1631	37.4778	49.3819	58.3002	61.3901	64.7385	30.6	54.5	70.6
10	142.9	97.5	70.3	79	111.9	127	99.6	122.8	134.2	136	76.2	90.9	49.9	98.8	71.2	46.8	90.7	83.7	181.3	35.2	90.5	85.1	21	41.6	38.9	38.6	36.9	82.4	72.3	111.5	76.1	110.1	42.7	46	103.9	51.6	61.9	46.4	109.6	39.3	30.8	158.1	105.3	63.6	121.9	75.1	84.3	79.4
12	194.3	148.3	100.6	126.4	150.6	234.4	123.7	163.8	224	178	119.3	158.4	75.3	156	113.2	105.5	116.6	160.2	243.7	76.4	171.2	144.2	34.1	52.5	64.7	69.2	103.7	79.9	125.8	116.2	95.6	105.6	105.9	78.5	177.6	35	96.7	74.2	149.8	42	84.8	181.7	104.5	140.6	151.6	159.6	164.7	92.2
14	241.1	217.8	140.2	173.5	197.7	376.3	189.7	258.9	286.5	214.6	153.7	185.3	107.4	200	143	135.6	192.7	227	254.8	125.2	159.4	182.3	40.2	73	50.6	95.4	99.3	121.8	143.5	152.7	81.2	153.2	136.8	133.3	226.8	29.9	177.7	82.7	229.9	61.7	132.3	230	100.9	161.2	154	174.3	213.8	134.7
17	332.4	264.4	209.1	309.4	225.8	456.9	207.3	367.4	378.5	223	204.8	200.7	166.9	237.7	178.2	144.9	272.2	272.2	251.9	143.8	162.7	243.2	44.8	105	43.3	112.5	181.8	179.6	205.8	169	151.3	227.8	161.7	191	360.2	27.6	160.2	104.4	190.1	47.6	171	351.6	128.6	170.6	220.5	165	250.3	130
19	367.7	266.8	322.3	460.8	270.9	581.8	344.6	480.2	584.3	283.1	312.7	322.1	329.3	377.9	274.5	248	383.3	483.2	352.5	157.5	252.2	316.4	63.4	143.6	36.3	165.6	258.1	235.9	230.2	195.3	177.9	374.8	213.3	242.8	542.4	35.6	202.3	140.4	318.3	80.2	246.2	397.8	236.6	160.6	280.4	245.8	356.3	144.5
21	513.6	291.7	487.5	568.1	450.6	822.5	433.4	714.2	813.8	333.4	384.3	652.9	447.3	655	283.2	277.6	428.8	559.7	625.1	237.5	295.2	516.5	199.4	184.5	58.4	173.6	357.9	311.9	248.4	281.1	275.7	444.1	199.4	351.6	561.8	52.4	353.4	184.7	528.4	82.5	252.8	550.7	329.8	211.2	424.2	344.1	459.3	177.7
24	735.6	437.4	594.5	773.3	627.4	1131.3	604.6	976.7	907.9	438.6	590	638.6	450.4	694.9	423.3	425.9	671	831.2	748.6	390.1	375.4	506.7	101.6	297.6	58.1	229.1	467.1	525.8	490.9	539	365.4	583.4	233.5	391.8	588.2	32.6	552.1	258.7	531	174.9	400.3	749.9	420	231.1	424.6	471.2	483.4	229.3
EMT6	Ctrl									Eribuline					CDDP					Combo
0	0	0	0	0	0	0	0	0	0	0	0	0	0	0	0	0	0	0	0	0	0	0	0	0
7	60.02	98.7	127.27	128.3	30.02	68.87	46.12	97.42	107.88	48.94	29.65	40.48	73.87	59.52	45.24	34.07	64.2	61.12	47.94	70.58	46.58	27.95	50.58	46
10	107.27	140.68	126.78	158.43	59.72	128.79	0	180.22	134.02	112.21	101.88	96.81	112.31	51.95	96.02	52.83	109.55	70.49	57.27	76.33	61.6	28.45	95.8	62
12	219.46	228.39	261.52	165.23	112.85	166.9	157.95	216	276.18	166.27	85.73	112.71	190.44	146.82	56.38	86.16	106.66	93.67	84.33	66.96	71.58	39.16	99.09	73
14	244.22	241.8	341.85	207.77	132	270.27	186.19	217.59	259.85	239.61	82.54	120.11	203.74	176.33	115.12	67.71	187.63	142.57	88.71	96.7	56.91	73.74	109.23	89
17	402.3	397.77	618.69	294.38	218.31	366.8	188.57	404.75	356.51	308.08	142.49	149.36	405.92	219.01	153	86.75	240.39	127.93	169.1	274.33	144.41	69.58	126.15	156
19	344.21	396.75	724.07	200.61	187.5	746.84	324.65	604.9	500.87	232.7	127.05	172.8	348.19	511.59	156.43	104.58	225.71	229.15	232.52	203.41	141.58	170.8	204.41	186
21	551.67	530.48	849.07	485.98	271.05	717.81	295.56	718.5	443.84	400.53	241.37	239.64	433.14	593.53	242.9	231.29	384.86	223.3	314.21	286.99	186.98	142.89	181.4	210
24	529.26	543.48	1342.55	485.11	370.76	1096.26	472.81	1082.97	730.62	385.26	274.48	449.8	416.19	805.97	366.31	156.29	388.64	329.66	740.69	570.25	212.73	287.98	323.01	369
		n=	CTRL	Eribulin	CDDP	Combo
		4T1	10	12	13	13
		EMT6	9	5	5	5

## Sheet: Fig.1B
4T1	Day	Ctrl												Eri											CDDP									CDDP/ERI
CD8+TILs	11	0.81	1.21	0.86	0.94	2.55	1.39							1.29	0.39	0.54	0.85	1.87	2.36						1.16	0.79	0.88	0.21	0.74	0.99				0.52	0.69	0.66	0.71	1.35	2.05
CD8+TILs	14	0.58	0.66	0.71	0.72	0.67	0.38	0.58	1.41					1.07	0.92	0.81		0.86	0.61	0.98	1.26	0.89			1.07	3.29	1.72	1.76	1.33	1.36	4.56	6.38	2.45	3.53	1.91	2.94	3.19	3.43	1.84	1.27	4.65	3.86	3.88
CD8+TILs	21	2.17	1.7	1.03	2.66	1.22	1.83	1.31	2.1	1.79	0.74	1.98	2.22	3.18	1.18	1.06	0.96	1.14	1.77	1.75	1.61	1.21	3.99	1.19	0.83	2.59	3.09	4.55	2.37	1.6	0.48	2.27		5.39	4.83	3.37	6.32	7.2	6.74	4.54	2.62	6.47	2.54	2.08
EMT6		Ctrl									Eri									CDDP									CDDP/ERI
CD8+TILs	11	0.83	0.92	0.98	0.25	0.28	0.36	0.96	0.93	0.5	0.52	1	0.29	1.17	0.42	0.26	0.88	0.53		1.11	1.65	0.88	0.69	0.4	1.14	0.49			1.99	1.03	0.7	1.1	1.64	1.09	0.51	0.72
CD8+TILs	14	1.93	0.69	0.32	1.34	0.42	0.44	0.49			2.17	0.34	0.73	0.43	0.5	0.37	0.6	0.81	0.22	1.28	1.6	0.99	1	2.47					2.19	1.99	1.59	2.32			1.09
CD8+TILs	21	0.68	1.04	0.66	0.55	0.29	0.67				0.69	1.77	0.68	0.88	0.42	0.35	0.52	0.39		0.93	0.97	1.29	0.85	0.37	0.3	0.14	0.32	0.41	0.69	0.62	0.98	0.94	0.58	0.49	0.22	0.69	0.43
	n=	days	CTRL	Eribulin	CDDP	Combo
	4T1	11	6	6	6	6
		14	8	8	9	10
		21	12	11	8	11
	n=	days	CTRL	Eribulin	CDDP	Combo
	EMT6	11	9	8	7	8
		14	7	9	5	5
		21	6	8	9	9

## Sheet: Fig1C
CD8/mm²	Ctrl						Eribulin						CDDP							Eri/CDDP
4T1	93.99	149.61	136.56	118.54	68.97	214.96	57.68	131.93	21	34.49	41.88	88.75	366.32	268.32	55.93	179.36	84.2	53.88	205.64	423.17	233.19	511.04	351.92	347.01	102.87	318.79
EMT6	63.834	450.118	147.064	413.906	32.05	35.906	23.95	47.818	301.264	41.616	114		1144.14	1048.14	481.986	289.016	453.333			1501.4	1570.14	935.106	924.667	678.333
	n=	CTRL	Eribulin	CDDP	Combo
	4T1	6	6	7	7
	EMT6	6	5	5	5

## Sheet: Fig1D
4T1	Granzym B/TNFa/IFNg	- - -	- - +	+ - -	- + -	+ - +	- + +	+ + -	+ + +
Day 11	Ctrl	70.412	8.617	2.357	1.267	13.121	2.14	1.169	0.918
	Eri	70.129	3.346	2.859	2.216	16.442	1.997	2.25	0.762
	CDDP	48.781	4.828	3.374	1.228	30.811	3.064	5.514	2.4
	CDDP/Eri	45.936	5.809	3.708	2.287	25.446	6.523	4.063	6.229
Day 14	Ctrl	48.912	8.677	1.502	0.891	30.363	7.368	1.276	1.01
	Eri	44.943	10.699	0.966	1.022	31.519	8.163	1.387	1.301
	CDDP	28.839	10.28	2.064	2.228	33.282	18.879	1.841	2.587
	CDDP/Eri	27.455	7.843	1.605	2.206	36.38	17.49	2.781	4.24
Day 21	Ctrl	47.363	8.912	2.247	1.647	30.32	7.499	0.926	1.087
	Eri	39.962	7.918	2.325	2.323	34.348	9.874	1.566	1.684
	CDDP	39.747	6.281	1.25	1.201	34.608	13.166	2.096	1.65
	CDDP/Eri	62.043	2.787	0.497	0.489	24.152	8.841	0.139	1.052

## Sheet: Fig1E
4T1	PD1/TIM3/Ki67	- - -	- - +	+ - -	+ - +	+ + -	+ + +	other
Day 11	Ctrl	36.312	18.19	22.16	15.601	1.355	0.908	5.5
	Eri	30.484	30.281	14.742	17.967	0.502	0.671	5.4
	CDDP	35.917	29.55	14.323	15.157	0.594	0	4.5
	CDDP/Eri	37.238	31.08	12.703	12.006	0.382	0.382	6.2
Day 14	Ctrl	36	18.562	23.764	10.483	5.395	2.675	3.1
	Eri	34.086	13.374	25.257	12.31	7.091	4.07	3.8
	CDDP	22.466	16.766	18.37	20.425	9.756	7.823	4.4
	CDDP/Eri	17.493	23.788	12.101	21.973	9.395	12.833	2.4
Day 21	Ctrl	22.772	13.203	25.411	10.594	18.426	5.151	4.4
	Eri	22.374	13.322	25.675	15.365	12.65	4.601	6
	CDDP	24.972	9.52	25.935	11.787	19.607	4.165	4
	CDDP/Eri	11.775	5.93	30.213	12.516	27.832	5.514	6.2

## Sheet: Fig1F
EMT6	Granzym B/TNFa/IFNg	- - -	- - +	+ - -	- + -	+ - +	- + +	+ + -	+ + +
Day 11	Ctrl	51.33	11.2	5.36	19.03	2.81	7.05	1.5	1.72
	Eri	63.77	4.82	3.89	20.17	1.48	3.4	1.28	1.19
	CDDP	52.25	8.6	5.39	23.05	2.46	5.87	1.34	1.04
	CDDP/Eri	61.29	6.98	5.2	18.79	1.71	4.24	1.13	0.66
Day 14	Ctrl	55.7	5.91	4.45	18.48	3.47	7.07	1.77	3.15
	Eri	53.95	5.32	3.25	24.88	2.99	6.56	1	2.05
	CDDP	48.62	6.48	4.15	25.5	3.91	6.42	1.07	3.85
	CDDP/Eri	41.07	8.1	5.12	25.64	4.54	8.49	2.49	4.56
Day 21	Ctrl	47.64	8.35	4.75	25.27	3.12	6.44	1.74	2.68
	Eri	52.54	5.89	4.63	20.3	4.72	6.05	1.99	3.88
	CDDP	53.1	7.47	3.83	25.74	3.32	3.74	1.26	1.55
	CDDP/Eri	55.26	5.88	4.48	21.91	5.28	4.16	1.24	1.79

## Sheet: Fig 1G
EMT6	PD1/TIM3/Ki67	- - -	- - +	+ - -	+ - +	+ + -	+ + +	other
Day 11	Ctrl	27.5	25.3	14.7	21.4	4.2	5.7	1.1
	Eri	35.8	23.7	16.2	16.6	3.5	3.3	0.94
	CDDP	37.4	23	11.5	17.1	3.9	5.9	1.23
	CDDP/Eri	43.7	21.3	10.9	17.4	2.6	3.3	0.88
Day 14	Ctrl	22.4	27.3	8.4	18.8	6.3	14.6	2.19
	Eri	18.9	27.7	14	22.9	6.4	8.9	1.08
	CDDP	14.4	33.9	8.4	23.7	5.3	13.2	1.24
	CDDP/Eri	10.9	33.9	6.9	27.2	5.1	15	0.9
Day 21	Ctrl	19.7	21.2	8.3	9.8	13.4	14.5	13.04
	Eri	28.5	13.9	15	9.5	12.3	9	11.78
	CDDP	24.8	16.7	16.3	14.1	15.4	7.1	5.54
	CDDP/Eri	21	11.2	22.3	10.7	20.7	8.2	5.89

## Sheet: Fig1H
4T1	Day	Ctrl												Eri											CDDP									CDDP/Eri
Tumor cell PDL1+	11	2.37	4.95	11.93	17.31	4.43								2.07	2.29	6.8	6.22	15.77	9.69						9.64	18.26	12.12	27.57	12.91					24.41	19.81	48.55	28.64
Tumor cell PDL1+	14	6.4	2.96	5.23	8.79	3.46	3.02	16.94	3.26	2.91				11.91	14.24	13.66	9.85	8.63	10.64	17.72	5.16				9.13	26.38	19.05	10.94	11.93	27.97	25.95	26.83	27.92	21.88	33.08	41.08	42.43	43.42	28.31	24.42	21.11	12.76	23.36
Tumor cell PDL1+	21	21.59	9.98	11.65	10.19	6.99	15.41	23.99	20.9	15.74	16.62	20.77	8.81	10.8	7.02	9.57	5.15	9.56	6.78	18.95	23.74	14.81	13.38	11.76	13.17	3.83	21.65	16.08	20.68	14.33	15.53	5.86	11.2	14.13	12.64	13.31	5.14	16.1	13.72	20.79	10.37	23.87	25.76
EMT6	Day	Ctrl										Eri										CDDP										Cb
Tumor cell PDL1+	11	22.414	13.498	10.993	15.858	0.951	6.976	14.169	9.455	20.568	13.307	10.711	13.296	5.836	9.277	19.446	18.635	10.732	22.658	16.252	16.116	35.699	57.267	30.861	30.274	45.245	4.862	37.088	28.775	58.486	39.008	49.113	45.467	22.265	30.55	34.919	28.807	18.518	30.043	14.627	35.239
Tumor cell PDL1+	14	6.027	11.069	19.78	6.608	6.301	24.167	23.131	24.128	16.78		9.258	1.744	2.404	13.148	12.303	5.872	16.363	16.62	30.621	19.998	17.8	24.854	27.356	67.642	22.766	12.058	17.804	17.712	22		14.706	26.834	34.039	30.563	18.116	13.591
Tumor cell PDL1+	21	14.133	20.597	15.942	37.527	8.197	27.736					18.5	12.88	13.03	19.458	11.627	21.397	28.379				13.776	9.419	8.715		19.346	10.636	26.745	25.568	13.992		29.25	10.595	11.387	7.481	19.441	17.774	24.869	7.627	21.891
	n=	days	CTRL	Eribulin	CDDP	Combo
	4T1	11	5	6	5	4
		14	9	8	9	10
		21	12	11	9	10
	n=	days	CTRL	Eribulin	CDDP	Combo
	EMT6	11	10	10	10	10
		14	9	10	9	6
		21	6	7	8	9

## Sheet: Fig.1I
4T1	Ctrl						Eri						CDDP						Eri/CDDP
Ccl2	-0.438	-0.364	-0.779	-0.51	-0.44	0.863	0.85	-1.696	-0.348	-1.086	-0.697	-0.909	1.43	1.362	0.556	2.61	-0.158	0.29	-0.877	-1.295	0.033	0.701	0.751	0.151
Cxcl8	0.117	1.192	0.789	0.502	-0.264	-0.21	-0.568	-2.45	1.471	1.695	-0.131	0.534	0.303	-1.108	-1.282	0.121	0.695	1.457	-1.035	-0.554	-1.07	0.261	0.329	-0.794
Cxcl16	-0.392	-0.491	-0.656	-0.636	-0.758	-0.16	-0.765	-1.893	-0.122	-0.652	-0.573	-0.485	-0.107	1.48	0.428	0.644	-0.252	-0.3	0.932	0.39	3.369	-0.016	0.228	0.786
Ccl5	-0.48	-0.625	-0.661	-0.614	-0.58	0.427	-0.523	-0.706	-0.385	-0.554	-0.593	-0.602	0.408	3.602	-0.135	0.004	-0.513	-0.337	0.591	-0.081	2.221	-0.337	0.406	0.064
Cxcl5	-0.349	-1.189	-0.558	-0.293	-0.312	0.521	3.168	-1.582	-0.077	-0.708	0.904	-0.187	1.736	0.014	-0.364	1.42	-0.508	0.319	-0.521	-0.893	0.067	-0.065	-0.428	-0.116
Ccl11	-0.29	-0.329	-0.683	-0.085	0.848	2.187	-0.957	-1.109	0.051	0.275	-0.4	-0.641	-1.113	3.238	0.657	-0.6	-0.429	-0.239	-0.033	0.123	0.503	-0.885	-0.38	0.29
Cxcl2	-0.247	-0.735	-0.463	0.258	0.346	1.065	2.402	-1.131	-0.104	1.312	0.025	-0.694	1.687	1.161	0.039	0.82	-0.635	0.393	-1.48	-1.471	-0.379	-0.999	-0.594	-0.574
Cxcl3	-0.109	-0.78	0.065	0.908	-0.368	0.566	2.615	-1.191	0.504	1.404	1.107	-0.567	1.701	0.782	-0.762	-0.026	-0.777	-0.051	-1.044	-1.065	-0.631	-0.705	-0.835	-0.743
Cxcl1	-0.143	-0.657	-0.648	-0.243	-0.498	0.664	1.946	-1.647	-0.233	-0.521	0.292	-0.814	2.448	1.326	0.625	1.299	-0.412	0.085	-1.226	-1.322	0.216	-0.357	0.333	-0.514
Ccl4	-0.211	-0.882	-0.665	0.326	0.04	1.438	1.451	-1.437	0.453	1.339	-0.447	-0.562	1.832	1.522	-0.4	0.004	-0.704	-0.281	-0.748	-1.385	1.483	-0.969	-0.853	-0.343
Ccl22	-0.697	-0.769	-1.09	-0.761	-0.231	0.85	-1.039	-1.418	-0.532	0.136	-0.644	-0.157	-0.056	2.112	0.313	-0.312	-0.436	-0.61	1.4	2.325	1.527	-0.614	0.299	0.403
Cxcl13	1.132	-0.927	-1.134	-1.026	-0.308	1.486	-0.755	-1.032	-0.293	-0.005	-0.588	-1.024	1.871	1.749	0.478	-0.963	-0.57	0.12	1.114	1.616	0.15	-0.983	-0.369	0.263
Ccl17	-0.235	-0.849	-0.819	-0.6	-0.317	-0.392	-0.701	-0.664	-0.782	-0.306	-0.65	-0.678	1.393	0.622	0.646	-0.113	-0.424	-0.468	0.095	3.691	0.83	0.203	0.878	-0.359
Cx3cl1	0.415	-0.525	-0.436	1.162	-2.864	0.206	-0.311	-1.853	1.045	1.425	-0.846	-0.188	-0.541	-0.158	0.67	1.074	-0.057	1.296	0.419	0.229	-0.322	0.826	0.178	-0.843
Ifitm3	-0.998	-0.761	-0.596	-0.476	-0.346	0.867	0.676	-2.131	0.222	-0.981	-0.455	-0.658	-0.369	0.413	3.048	1.156	0.118	0.45	-0.182	-0.908	0.339	0.621	0.051	0.901
Ifitm2	-0.624	-0.791	-0.454	-0.655	-0.667	0.209	0.464	-3.169	-0.081	-0.807	-0.605	-0.188	-0.503	0.166	1.626	0.375	0.448	0.303	0.202	0.307	1.111	0.584	0.785	1.965
Ifi27	-0.448	-0.205	-0.156	0.051	0.432	1.02	-0.921	-1.509	1.175	1.343	-0.594	-0.691	-0.918	0.049	1.555	-0.715	1.007	0.623	-0.397	-0.367	-0.85	-1.034	-0.943	2.493
Ifi44	-0.842	-0.992	-1.153	0.134	0.275	1.508	-0.709	-2.442	0.242	-0.26	0.272	-0.254	-1.041	0.961	0.423	1.508	0.202	-0.432	0.836	-1.345	1.605	0.57	0.051	0.884
Isg15	-0.666	-0.784	-0.98	0.484	0.67	1.641	-0.465	-2.599	0.685	0.546	0.229	-0.425	-0.792	0.827	0.888	1.7	0.273	0.172	-0.049	-1.873	-0.116	0.802	-0.507	0.338
Ifi35	-0.65	-0.916	-0.927	-0.818	0.075	0.318	-0.859	-2.268	-0.062	-0.789	-0.711	-0.913	-0.521	1.016	1.083	1.904	-0.026	0.145	1.055	-0.248	1.491	1.379	0.795	0.447
Oas1a	-0.654	-0.494	-1.021	0.267	0.722	1.414	-0.361	-3.035	0.945	-0.221	0.182	-0.417	-1.056	1.023	1.205	0.972	0.278	-0.013	0.505	-1.549	0.482	0.485	-0.269	0.611
Irf7	-0.811	-1.056	-1.144	0.334	0.68	1.866	-0.008	-2.685	0.093	-0.015	0.033	-0.392	-0.802	1.358	0.174	1.421	-0.157	-0.061	0.685	-1.4	0.999	0.652	-0.035	0.271
Ifit2	-0.757	-1.028	-1.173	0.334	0.717	1.579	0.081	-2.816	0.042	-0.014	-0.04	-0.239	-0.55	0.057	0.516	1.626	0.33	0.323	-0.179	-1.598	0.66	1.36	0.012	0.757
Ifitm1	0.223	-0.311	-0.604	-0.89	-0.381	1.277	0.558	-1.183	0.539	1.033	-0.412	-0.072	-0.406	1.725	0.249	0.023	-1.097	-0.676	-0.662	-0.858	2.387	-1.371	-0.695	1.606
Irf9	0.253	-0.356	-1.383	-0.232	0.236	1.334	-0.861	-2.445	0.981	0.001	0.556	-0.952	-1.383	1.622	-0.265	0.914	-0.415	-0.413	1.116	-0.601	1.395	-0.238	0.393	0.744
Ifit3	-0.576	-0.957	-1.263	0.428	1.38	1.922	-0.885	-2.199	0.492	0.856	0.363	0.123	-1.154	0.185	0.725	0.911	0.353	0.192	-0.218	-1.743	-0.329	1.176	-0.168	0.388
Oas2	-0.203	-0.313	-0.953	0.09	0.484	1.865	0.797	-2.801	0.762	0.456	-0.686	-0.382	-1.272	1.266	-0.202	0.588	-0.124	-0.241	1.755	-0.791	0.719	-0.654	-0.111	-0.049
Ifit1	-0.704	-0.677	-1.374	0.422	1.27	1.173	-0.171	-2.6	0.555	0.001	0.359	0.115	-0.323	-0.237	0.097	1.323	0.907	0.036	-0.133	-1.682	-0.695	1.879	0.093	0.368
Irf3	-0.357	-0.109	0.086	-0.268	-0.333	0.497	0.103	-3.797	-0.278	0.128	-0.694	-0.561	0.016	1.019	-0.572	0.37	-0.085	0.073	1.416	1.557	0.885	0.306	0.529	0.066
Oas3	0.038	-1.342	-1.029	-0.545	-0.773	1.875	0.439	-1.222	0.131	1.088	-0.001	-0.62	-0.771	1.201	0.145	2.111	-0.426	0.902	0.065	-1.533	1.337	-0.835	-0.327	0.091
Mx2	-0.268	-0.118	-1.03	0.028	1.148	1.593	-0.41	-0.898	0.835	1.66	1.626	-0.132	-1.399	-0.382	0.708	0.077	0.917	0.673	-0.793	-1.895	-0.683	0.674	-0.957	-0.974
Ifna1/5/6/12/13/14/15/16/b	0.106	-0.522	-0.428	-0.077	-0.598	-0.241	0.119	0.061	-0.456	4.564	0.205	0.045	0.073	-0.261	0.038	-0.293	-0.179	-0.383	-0.49	-0.256	-0.022	-0.48	-0.283	-0.241
Ncam1	0.43	0.219	1.08	0.305	-0.227	-0.752	-1.492	1.454	1.383	0.292	-0.518	0.147	-1.28	-1.922	0.001	-1.091	1.834	0.611	-0.495	0.246	-1.653	0.887	0.134	0.407
Raet1c	-0.793	-0.213	0.195	-0.192	0.364	0.457	0.421	-3.092	0.287	0.01	-0.646	-0.564	0.237	-0.527	0.365	1.605	1.388	0.925	-0.641	-0.928	-0.849	0.191	0.133	1.867
Ulbp1	-0.322	0.235	0.162	0.217	0.293	-0.192	-0.815	-3.237	0.594	-0.251	-0.155	0.04	-0.002	-0.943	-0.611	0.545	1.49	0.876	-0.008	-0.362	-1.19	1.807	1.023	0.807
Icam1	-0.387	-0.65	-0.832	-0.708	-0.93	0.015	-0.5	-1.259	-0.439	-0.522	-0.692	-0.818	0.321	2.59	0.066	0.703	-0.719	-0.448	1.261	0.382	2.539	0.243	0.806	-0.023
Klrc1	-0.512	-0.703	-0.871	-0.625	-0.594	-0.111	-0.663	-0.98	-0.379	-0.333	-0.667	-0.722	0.026	2.858	-0.084	0.383	-0.548	-0.486	0.643	0.922	2.751	-0.013	0.642	0.065
Klrd1	-0.558	-0.747	-0.899	-0.682	-0.414	0.152	-0.808	-1.192	-0.464	-0.165	-0.539	-0.7	-0.136	2.717	-0.077	0.396	-0.544	-0.55	0.736	1.012	2.706	-0.108	0.69	0.173
Nkg7	-0.498	-0.659	-0.934	-0.701	-0.202	0.326	-0.789	-0.896	-0.422	-0.449	-0.507	-0.712	-0.242	3.313	-0.201	0.306	-0.747	-0.346	0.968	0.867	2.049	-0.345	0.569	0.251
Klrk1	-0.542	-0.715	-1.117	-0.664	-0.392	0.572	-0.928	-1.539	-0.24	-0.324	-0.162	-0.472	-0.428	1.798	0.08	1.258	-0.726	-0.491	1.112	-0.434	2.819	-0.037	0.78	0.792
Ncr1	-0.54	-0.819	-1.129	-0.691	-0.229	0.51	-1.155	-1.323	-0.261	-0.212	-0.114	-0.784	-0.321	1.891	-0.288	0.558	-0.525	-0.551	1.166	0.755	3	0.002	0.499	0.562
Lrp1	-0.602	-0.459	-0.148	0.02	-0.47	0.799	-0.149	-3.594	0.599	0.2	-0.077	-0.023	0.331	-0.688	-1.011	0.337	0.496	0.919	0.245	0.983	-0.2	1.474	1.413	-0.394
Cd47	-0.782	-0.835	-0.595	-0.461	-0.995	0.492	-0.024	-3.02	-0.04	-0.479	-0.398	-0.477	-0.08	1.377	-0.191	1.208	-0.069	0.124	0.975	0.291	2.126	0.749	0.618	0.488
Cd80	-1.134	-1.161	-1.037	-0.777	-0.73	-0.5	-0.475	-1.547	-0.739	-0.704	-0.862	-1.015	0.349	1.598	0.606	0.931	0.317	0.067	1.014	1	1.256	1.4	1.616	0.529
Cd86	-0.465	-0.886	-1.022	-0.565	-0.488	1.066	-0.427	-1.367	-0.343	-0.347	-0.631	-0.915	0.488	2.324	0.485	0.269	-0.699	-0.473	0.453	0.098	2.61	-0.52	0.021	1.333
Siglech	-0.092	-0.107	-0.409	-0.4	-0.279	0.607	-0.966	-2.017	-0.417	0.554	-0.358	-0.537	-1.842	1.967	0.948	-0.41	-0.173	-0.272	1.444	1.555	0.44	-0.995	0.313	1.446
Cd40	-0.527	-0.801	-1.027	-0.482	-0.978	0.597	-0.716	-1.227	-0.13	0.09	-0.27	-0.239	-0.12	2.584	-0.153	0.597	-0.794	-0.372	1.061	-0.292	2.793	-0.365	0.272	0.5
Itgax	0.79	-0.039	-0.093	-0.705	-0.003	-0.781	-1.47	-0.386	0.671	0.333	0.253	-0.259	0.936	1.043	1.519	-0.767	-1.393	0.125	0.252	0.635	2.4	-1.73	-1.482	0.149
Cd274	-0.299	-0.953	-0.919	-0.548	-0.402	1.184	0.135	-1.167	-0.051	0.2	-0.462	-0.763	0.536	2.626	-0.636	0.592	-0.818	-0.29	0.186	-0.453	2.763	-0.675	-0.015	0.229
pvr	-0.367	-0.639	-0.501	0.432	0.482	1.501	2.03	-1.798	0.863	1.072	0.434	-0.121	1.368	0.049	-1.044	0.116	0.279	0.869	-1.477	-1.655	-0.844	-0.765	-0.22	-0.064
Tigit	-0.523	-0.833	-0.839	-0.559	-0.815	0.255	2.144	-1.773	-0.154	-0.388	-0.751	-0.994	1.712	1.459	-0.814	0.711	-0.763	-0.044	0.745	0.529	1.629	-0.514	0.496	0.086
Ctla4	-0.735	-0.631	-0.884	-0.862	-0.672	-0.44	-0.85	-1.02	-0.571	-0.406	-0.783	-0.653	-0.336	1.846	0.208	0.844	-0.342	-0.541	2.166	1.515	2.045	-0.048	0.769	0.384
Icosl	-0.049	0.331	0.064	-0.351	-1.949	-0.519	-1.076	-2.105	-0.215	-0.144	-0.437	-0.249	-1.274	0.556	0.924	0.038	-0.503	-0.404	1.868	0.972	1.092	0.998	1.157	1.273
Icos	-0.582	-0.575	-0.935	-0.824	-0.602	-0.297	-0.864	-1.193	-0.738	-0.453	-0.693	-0.717	-0.123	1.961	0.123	0.45	-0.161	-0.664	2.27	1.505	1.973	0.228	0.669	0.242
Lag3	0.213	-0.479	-0.773	-0.698	-0.196	0.531	-0.949	-1.184	0.042	0.111	-0.484	-0.691	-0.242	2.604	-0.57	-0.534	-0.707	-0.533	1.135	1.33	2.577	-0.594	0.095	-0.001
Pdcd1	-0.248	-0.663	-0.72	-0.573	-0.309	-0.262	-0.647	-0.864	-0.376	-0.108	-0.799	-0.628	-0.504	3.144	-0.404	-0.043	-0.507	-0.613	0.937	2.027	1.735	-0.066	0.444	0.048
Pdcd1lg2	-0.538	-0.793	-0.855	-0.73	-0.566	0.625	-0.628	-0.843	-0.218	-0.072	-0.632	-0.972	0.941	3.154	-0.577	-0.17	-0.645	-0.562	1.006	0.975	1.726	-0.549	0.402	0.52
Cd226	-0.548	-0.564	-0.689	-0.435	-0.946	-0.19	-0.808	-0.852	-0.357	-0.538	-0.205	-0.844	-0.299	3.512	0.188	0.405	-0.599	-0.407	0.776	0.812	1.823	-0.192	0.562	0.394
Havcr2	0.178	-0.935	-0.71	-0.949	-1.841	-0.733	-0.527	-1.18	-1.02	0.142	-0.513	-0.455	-0.397	1.502	1.223	0.301	-0.069	-0.411	0.378	1.671	2.092	0.345	0.693	1.217
Stat1	-0.264	-0.81	-0.958	-0.709	-0.553	0.893	-1.025	-1.539	0.086	-0.287	-0.342	-0.624	-0.281	2.201	-0.43	1.177	-0.965	-0.327	1.622	-0.056	2.225	-0.06	0.728	0.299
Cxcl9	-0.223	-0.687	-0.938	-0.716	-0.67	0.503	-0.835	-0.961	-0.056	-0.475	-0.354	-0.654	-0.12	3.144	0.246	0.179	-0.931	-0.444	1.136	0.042	2.269	-0.307	0.542	0.309
Irf1	-0.072	-0.83	-1.037	-0.536	-0.704	0.986	-0.556	-2.13	-0.032	-0.048	0.12	-0.662	0.571	2.124	-1.08	1.449	-0.798	-0.433	0.9	-0.596	1.798	0.448	0.672	0.444
Cx3cr1	0.839	1.425	0.702	0.151	-0.365	-1.202	-1.405	1.644	-0.147	-0.882	-0.242	1.125	-1.628	-1.666	1.126	-0.787	0.633	-0.044	0.249	-0.402	-1.204	0.725	0.157	1.198
Cxcl10	0.416	0.069	-1.251	0.054	0.203	1.152	-1.126	-1.713	0.463	-0.276	0.801	-0.58	0.207	2.629	-0.534	1.499	-1.286	-0.395	0.399	-1.591	0.568	-0.057	0.315	0.035
Gzma	-0.609	-0.655	-0.67	-0.644	-0.408	0.204	-0.558	-0.764	-0.562	-0.541	-0.562	-0.621	-0.369	3.664	-0.366	0.245	-0.513	-0.236	0.531	0.049	1.284	-0.18	0.766	1.516
Prf1	-0.63	-0.715	-0.757	-0.714	-0.588	0.131	-0.639	-0.72	-0.538	-0.406	-0.699	-0.762	-0.352	3.281	-0.613	-0.119	-0.415	-0.023	0.965	0.334	1.456	-0.089	1.026	1.589
Gzmb	-0.699	-0.729	-0.933	-0.761	-0.656	0.149	-0.742	-0.948	-0.6	-0.428	-0.428	-0.692	-0.243	2.971	-0.353	0.798	-0.564	-0.331	1.022	0.139	1.928	-0.116	0.886	1.33
Il12rb1	-0.184	-0.46	-0.803	-0.199	-1.214	0.969	-0.053	-2.489	-0.106	0.182	0.9	-0.548	-0.075	2.587	-0.731	1.165	-0.452	0.479	0.457	-0.814	1.264	-0.145	0.749	-0.479
IL12rb2	-0.522	-0.679	-0.685	-0.574	-0.152	0.147	-0.547	-0.861	-0.411	-0.485	0.103	-0.49	-0.151	3.396	-0.335	0.481	-0.847	-0.372	0.247	0.431	2.543	-0.42	0.28	-0.1
Eomes	-0.659	-0.966	-1.097	-0.842	-1.482	0.2	-0.344	-1.372	-0.549	0.02	0.057	-0.776	0.625	2.65	-0.601	0.99	-0.401	-0.489	0.821	0.518	1.688	0.283	1.035	0.689
cxcr3	-0.477	-0.647	-1.184	-0.474	-0.503	0.002	-0.66	-1.3	-0.434	0.609	-1.432	-0.497	-0.284	2.185	-0.671	0.611	-0.292	-0.347	1.646	1.082	2.213	0.11	0.891	-0.147
Tnfa	0.042	-1.317	-1.823	-0.343	0.05	0.737	-1.511	-0.811	-0.098	1.084	-0.535	-0.148	0.975	1.41	-1.057	0.781	-0.738	0.256	0.585	-1.305	1.56	1.089	1.359	-0.242
Itgae	-0.598	-0.559	-0.742	-0.335	-1.192	-0.287	-1.086	-1.095	-0.236	-0.095	-1.217	-0.599	-0.045	0.936	0.54	0.089	-0.01	-0.562	2.356	1.603	2.262	0.202	0.998	-0.33
Cd3e	-0.385	-0.566	-0.954	-0.702	-1.116	-0.476	-0.696	-0.946	-0.495	-0.416	-0.629	-0.376	-0.218	2.176	-0.099	0.336	-0.453	-0.554	1.804	1.683	2.239	0.147	0.867	-0.172
Cd8a	-0.279	-0.328	-0.786	-0.609	-0.781	-0.332	-0.454	-0.697	-0.212	-0.105	-0.803	-0.69	0.19	2.57	-0.495	0.046	-0.621	-0.596	0.722	1.286	2.99	-0.029	0.503	-0.487
Stat3	-0.518	-1.122	-0.401	-0.331	-1.277	0.996	0.141	-3.064	0.432	-0.029	0.051	-0.513	-0.044	1.178	-1.222	0.934	-0.191	0.952	0.455	0.23	1.524	0.458	1.068	0.293
Rorc	0.454	-0.908	0.818	0.819	-0.593	0.143	0.301	-0.903	0.898	0.875	0.305	0.172	1.211	-1.996	0.604	-1.292	0.564	1.238	-1.545	1.235	-1.966	-0.016	-0.687	0.268
Il6	-0.465	-0.279	-0.108	-0.091	0.588	2.448	-0.237	-1.278	0.181	1.062	1.56	-0.644	-0.365	2.143	0.508	0.133	-0.291	-0.3	-1.084	-1.463	0.158	-0.91	-1.135	-0.131
Il4r	-0.348	-0.405	-0.809	-0.632	-1.048	0.044	0.756	-3.066	-0.112	-0.133	-0.839	-0.41	0.266	0.407	-0.903	1.71	0.031	0.288	0.219	0.631	1.189	0.983	1.552	0.627
Stat5	-0.502	-0.749	-0.294	-0.57	-0.933	0.396	-0.178	-1.909	-0.083	0.426	-0.841	-0.736	-0.545	1.22	-0.358	0.354	-0.789	0.222	0.569	1.51	3.029	-0.337	0.087	1.011
Gata3	-0.484	-0.765	-0.618	0.034	-0.547	-0.439	-0.343	-1.05	-0.467	1.248	-0.53	-0.639	0.047	0.985	0.25	-0.231	-0.686	-0.366	0.812	1.573	3.497	-0.508	-0.447	-0.327
Ptprc	-0.534	-0.638	-0.765	-0.866	-0.474	0.37	-0.986	-1.534	-0.358	-0.414	-0.647	-0.659	-0.821	2.028	0.153	0.704	-0.289	-0.236	1.159	0.482	2.677	-0.209	0.623	1.232
Cd4	-0.18	-0.637	-0.762	-0.668	-0.867	0.522	-1.06	-0.979	-0.404	0.508	-0.921	-0.986	-0.734	1.873	0.24	-0.041	-0.516	-0.344	1.987	1.429	2.181	-0.629	0.677	0.312
Foxp3	-0.556	-0.442	-0.754	-0.566	-1.086	-0.597	-0.889	-0.964	-0.532	-0.669	-0.579	-0.4	0.084	0.969	0.006	0.502	-0.41	-0.511	2.685	1.496	2.269	0.333	0.853	-0.244
H2-D1	-0.405	-0.632	-0.759	-0.715	-0.644	0.674	-0.799	-2.62	0.231	-0.28	-0.688	-0.458	-0.354	1.766	0.141	0.397	-0.217	0.167	0.813	0.684	2.612	-0.069	0.426	0.729
H2-Aa	-0.165	-0.681	-0.971	-0.739	-0.765	0.219	-1.028	-0.953	-0.196	-0.364	-0.654	-0.422	-0.09	1.325	0.498	-0.35	-0.773	-0.565	1.826	1.084	3.042	-0.403	0.698	0.427
H2-Eb1	0.102	-0.653	-0.992	-0.811	-0.788	0.55	-1.114	-0.375	-0.012	-0.381	-0.771	-0.567	-0.113	1.935	0.328	-0.457	-0.953	-0.42	1.669	1.339	2.678	-0.687	0.416	0.078
H2-Ab1	-0.126	-0.597	-0.921	-0.71	-0.674	0.298	-0.934	-0.978	-0.222	-0.332	-0.608	-0.417	-0.054	1.706	0.271	-0.275	-0.863	-0.541	1.629	1.127	3.111	-0.521	0.434	0.197
Tap1	-0.165	-0.786	-0.835	-0.589	-0.622	0.901	-0.682	-1.746	0.18	-0.065	-0.118	-0.661	-0.353	2.283	-0.751	1.111	-0.892	-0.197	1.157	-0.077	2.541	-0.149	0.563	-0.049
Tapbp	0.012	-0.599	-0.453	-0.354	-0.616	0.846	-1.041	-3.19	0.368	-0.285	-0.272	-0.338	-0.204	1.784	-0.081	0.939	-0.575	0.196	0.903	-0.256	1.785	0.348	0.923	0.163
H2-T23	0.428	-1.025	-1.085	-0.95	0.037	1.036	-1.214	-0.34	0.057	0.775	-0.031	-0.936	-0.926	2.615	0.354	-0.207	-1.151	-0.344	1.086	0.358	1.932	-0.996	0.077	0.45
	n=	CTRL	Eribulin	CDDP	Combo
	4T1	6	6	6	6

## Sheet: Fig.1J
EMT6	Ctrl						Eri						CDDP						Eri/CDDP
Ccl2	-0.438	-0.364	-0.779	-0.51	-0.44	0.863	0.85	-1.696	-0.348	-1.086	-0.697	-0.909	1.43	1.362	0.556	2.61	-0.158	0.29	-0.877	-1.295	0.033	0.701	0.751	0.151
Cxcl8	0.117	1.192	0.789	0.502	-0.264	-0.21	-0.568	-2.45	1.471	1.695	-0.131	0.534	0.303	-1.108	-1.282	0.121	0.695	1.457	-1.035	-0.554	-1.07	0.261	0.329	-0.794
Cxcl16	-0.392	-0.491	-0.656	-0.636	-0.758	-0.16	-0.765	-1.893	-0.122	-0.652	-0.573	-0.485	-0.107	1.48	0.428	0.644	-0.252	-0.3	0.932	0.39	3.369	-0.016	0.228	0.786
Ccl5	-0.48	-0.625	-0.661	-0.614	-0.58	0.427	-0.523	-0.706	-0.385	-0.554	-0.593	-0.602	0.408	3.602	-0.135	0.004	-0.513	-0.337	0.591	-0.081	2.221	-0.337	0.406	0.064
Cxcl5	-0.349	-1.189	-0.558	-0.293	-0.312	0.521	3.168	-1.582	-0.077	-0.708	0.904	-0.187	1.736	0.014	-0.364	1.42	-0.508	0.319	-0.521	-0.893	0.067	-0.065	-0.428	-0.116
Ccl11	-0.29	-0.329	-0.683	-0.085	0.848	2.187	-0.957	-1.109	0.051	0.275	-0.4	-0.641	-1.113	3.238	0.657	-0.6	-0.429	-0.239	-0.033	0.123	0.503	-0.885	-0.38	0.29
Cxcl2	-0.247	-0.735	-0.463	0.258	0.346	1.065	2.402	-1.131	-0.104	1.312	0.025	-0.694	1.687	1.161	0.039	0.82	-0.635	0.393	-1.48	-1.471	-0.379	-0.999	-0.594	-0.574
Cxcl3	-0.109	-0.78	0.065	0.908	-0.368	0.566	2.615	-1.191	0.504	1.404	1.107	-0.567	1.701	0.782	-0.762	-0.026	-0.777	-0.051	-1.044	-1.065	-0.631	-0.705	-0.835	-0.743
Cxcl1	-0.143	-0.657	-0.648	-0.243	-0.498	0.664	1.946	-1.647	-0.233	-0.521	0.292	-0.814	2.448	1.326	0.625	1.299	-0.412	0.085	-1.226	-1.322	0.216	-0.357	0.333	-0.514
Ccl4	-0.211	-0.882	-0.665	0.326	0.04	1.438	1.451	-1.437	0.453	1.339	-0.447	-0.562	1.832	1.522	-0.4	0.004	-0.704	-0.281	-0.748	-1.385	1.483	-0.969	-0.853	-0.343
Ccl22	-0.697	-0.769	-1.09	-0.761	-0.231	0.85	-1.039	-1.418	-0.532	0.136	-0.644	-0.157	-0.056	2.112	0.313	-0.312	-0.436	-0.61	1.4	2.325	1.527	-0.614	0.299	0.403
Cxcl13	1.132	-0.927	-1.134	-1.026	-0.308	1.486	-0.755	-1.032	-0.293	-0.005	-0.588	-1.024	1.871	1.749	0.478	-0.963	-0.57	0.12	1.114	1.616	0.15	-0.983	-0.369	0.263
Ccl17	-0.235	-0.849	-0.819	-0.6	-0.317	-0.392	-0.701	-0.664	-0.782	-0.306	-0.65	-0.678	1.393	0.622	0.646	-0.113	-0.424	-0.468	0.095	3.691	0.83	0.203	0.878	-0.359
Cx3cl1	0.415	-0.525	-0.436	1.162	-2.864	0.206	-0.311	-1.853	1.045	1.425	-0.846	-0.188	-0.541	-0.158	0.67	1.074	-0.057	1.296	0.419	0.229	-0.322	0.826	0.178	-0.843
Ifitm3	-0.998	-0.761	-0.596	-0.476	-0.346	0.867	0.676	-2.131	0.222	-0.981	-0.455	-0.658	-0.369	0.413	3.048	1.156	0.118	0.45	-0.182	-0.908	0.339	0.621	0.051	0.901
Ifitm2	-0.624	-0.791	-0.454	-0.655	-0.667	0.209	0.464	-3.169	-0.081	-0.807	-0.605	-0.188	-0.503	0.166	1.626	0.375	0.448	0.303	0.202	0.307	1.111	0.584	0.785	1.965
Ifi27	-0.448	-0.205	-0.156	0.051	0.432	1.02	-0.921	-1.509	1.175	1.343	-0.594	-0.691	-0.918	0.049	1.555	-0.715	1.007	0.623	-0.397	-0.367	-0.85	-1.034	-0.943	2.493
Ifi44	-0.842	-0.992	-1.153	0.134	0.275	1.508	-0.709	-2.442	0.242	-0.26	0.272	-0.254	-1.041	0.961	0.423	1.508	0.202	-0.432	0.836	-1.345	1.605	0.57	0.051	0.884
Isg15	-0.666	-0.784	-0.98	0.484	0.67	1.641	-0.465	-2.599	0.685	0.546	0.229	-0.425	-0.792	0.827	0.888	1.7	0.273	0.172	-0.049	-1.873	-0.116	0.802	-0.507	0.338
Ifi35	-0.65	-0.916	-0.927	-0.818	0.075	0.318	-0.859	-2.268	-0.062	-0.789	-0.711	-0.913	-0.521	1.016	1.083	1.904	-0.026	0.145	1.055	-0.248	1.491	1.379	0.795	0.447
Oas1a	-0.654	-0.494	-1.021	0.267	0.722	1.414	-0.361	-3.035	0.945	-0.221	0.182	-0.417	-1.056	1.023	1.205	0.972	0.278	-0.013	0.505	-1.549	0.482	0.485	-0.269	0.611
Irf7	-0.811	-1.056	-1.144	0.334	0.68	1.866	-0.008	-2.685	0.093	-0.015	0.033	-0.392	-0.802	1.358	0.174	1.421	-0.157	-0.061	0.685	-1.4	0.999	0.652	-0.035	0.271
Ifit2	-0.757	-1.028	-1.173	0.334	0.717	1.579	0.081	-2.816	0.042	-0.014	-0.04	-0.239	-0.55	0.057	0.516	1.626	0.33	0.323	-0.179	-1.598	0.66	1.36	0.012	0.757
Ifitm1	0.223	-0.311	-0.604	-0.89	-0.381	1.277	0.558	-1.183	0.539	1.033	-0.412	-0.072	-0.406	1.725	0.249	0.023	-1.097	-0.676	-0.662	-0.858	2.387	-1.371	-0.695	1.606
Irf9	0.253	-0.356	-1.383	-0.232	0.236	1.334	-0.861	-2.445	0.981	0.001	0.556	-0.952	-1.383	1.622	-0.265	0.914	-0.415	-0.413	1.116	-0.601	1.395	-0.238	0.393	0.744
Ifit3	-0.576	-0.957	-1.263	0.428	1.38	1.922	-0.885	-2.199	0.492	0.856	0.363	0.123	-1.154	0.185	0.725	0.911	0.353	0.192	-0.218	-1.743	-0.329	1.176	-0.168	0.388
Oas2	-0.203	-0.313	-0.953	0.09	0.484	1.865	0.797	-2.801	0.762	0.456	-0.686	-0.382	-1.272	1.266	-0.202	0.588	-0.124	-0.241	1.755	-0.791	0.719	-0.654	-0.111	-0.049
Ifit1	-0.704	-0.677	-1.374	0.422	1.27	1.173	-0.171	-2.6	0.555	0.001	0.359	0.115	-0.323	-0.237	0.097	1.323	0.907	0.036	-0.133	-1.682	-0.695	1.879	0.093	0.368
Irf3	-0.357	-0.109	0.086	-0.268	-0.333	0.497	0.103	-3.797	-0.278	0.128	-0.694	-0.561	0.016	1.019	-0.572	0.37	-0.085	0.073	1.416	1.557	0.885	0.306	0.529	0.066
Oas3	0.038	-1.342	-1.029	-0.545	-0.773	1.875	0.439	-1.222	0.131	1.088	-0.001	-0.62	-0.771	1.201	0.145	2.111	-0.426	0.902	0.065	-1.533	1.337	-0.835	-0.327	0.091
Mx2	-0.268	-0.118	-1.03	0.028	1.148	1.593	-0.41	-0.898	0.835	1.66	1.626	-0.132	-1.399	-0.382	0.708	0.077	0.917	0.673	-0.793	-1.895	-0.683	0.674	-0.957	-0.974
Ifna1/5/6/12/13/14/15/16/b	0.106	-0.522	-0.428	-0.077	-0.598	-0.241	0.119	0.061	-0.456	4.564	0.205	0.045	0.073	-0.261	0.038	-0.293	-0.179	-0.383	-0.49	-0.256	-0.022	-0.48	-0.283	-0.241
Ncam1	0.43	0.219	1.08	0.305	-0.227	-0.752	-1.492	1.454	1.383	0.292	-0.518	0.147	-1.28	-1.922	0.001	-1.091	1.834	0.611	-0.495	0.246	-1.653	0.887	0.134	0.407
Raet1c	-0.793	-0.213	0.195	-0.192	0.364	0.457	0.421	-3.092	0.287	0.01	-0.646	-0.564	0.237	-0.527	0.365	1.605	1.388	0.925	-0.641	-0.928	-0.849	0.191	0.133	1.867
Ulbp1	-0.322	0.235	0.162	0.217	0.293	-0.192	-0.815	-3.237	0.594	-0.251	-0.155	0.04	-0.002	-0.943	-0.611	0.545	1.49	0.876	-0.008	-0.362	-1.19	1.807	1.023	0.807
Icam1	-0.387	-0.65	-0.832	-0.708	-0.93	0.015	-0.5	-1.259	-0.439	-0.522	-0.692	-0.818	0.321	2.59	0.066	0.703	-0.719	-0.448	1.261	0.382	2.539	0.243	0.806	-0.023
Klrc1	-0.512	-0.703	-0.871	-0.625	-0.594	-0.111	-0.663	-0.98	-0.379	-0.333	-0.667	-0.722	0.026	2.858	-0.084	0.383	-0.548	-0.486	0.643	0.922	2.751	-0.013	0.642	0.065
Klrd1	-0.558	-0.747	-0.899	-0.682	-0.414	0.152	-0.808	-1.192	-0.464	-0.165	-0.539	-0.7	-0.136	2.717	-0.077	0.396	-0.544	-0.55	0.736	1.012	2.706	-0.108	0.69	0.173
Nkg7	-0.498	-0.659	-0.934	-0.701	-0.202	0.326	-0.789	-0.896	-0.422	-0.449	-0.507	-0.712	-0.242	3.313	-0.201	0.306	-0.747	-0.346	0.968	0.867	2.049	-0.345	0.569	0.251
Klrk1	-0.542	-0.715	-1.117	-0.664	-0.392	0.572	-0.928	-1.539	-0.24	-0.324	-0.162	-0.472	-0.428	1.798	0.08	1.258	-0.726	-0.491	1.112	-0.434	2.819	-0.037	0.78	0.792
Ncr1	-0.54	-0.819	-1.129	-0.691	-0.229	0.51	-1.155	-1.323	-0.261	-0.212	-0.114	-0.784	-0.321	1.891	-0.288	0.558	-0.525	-0.551	1.166	0.755	3	0.002	0.499	0.562
Lrp1	-0.602	-0.459	-0.148	0.02	-0.47	0.799	-0.149	-3.594	0.599	0.2	-0.077	-0.023	0.331	-0.688	-1.011	0.337	0.496	0.919	0.245	0.983	-0.2	1.474	1.413	-0.394
Cd47	-0.782	-0.835	-0.595	-0.461	-0.995	0.492	-0.024	-3.02	-0.04	-0.479	-0.398	-0.477	-0.08	1.377	-0.191	1.208	-0.069	0.124	0.975	0.291	2.126	0.749	0.618	0.488
Cd80	-1.134	-1.161	-1.037	-0.777	-0.73	-0.5	-0.475	-1.547	-0.739	-0.704	-0.862	-1.015	0.349	1.598	0.606	0.931	0.317	0.067	1.014	1	1.256	1.4	1.616	0.529
Cd86	-0.465	-0.886	-1.022	-0.565	-0.488	1.066	-0.427	-1.367	-0.343	-0.347	-0.631	-0.915	0.488	2.324	0.485	0.269	-0.699	-0.473	0.453	0.098	2.61	-0.52	0.021	1.333
Siglech	-0.092	-0.107	-0.409	-0.4	-0.279	0.607	-0.966	-2.017	-0.417	0.554	-0.358	-0.537	-1.842	1.967	0.948	-0.41	-0.173	-0.272	1.444	1.555	0.44	-0.995	0.313	1.446
Cd40	-0.527	-0.801	-1.027	-0.482	-0.978	0.597	-0.716	-1.227	-0.13	0.09	-0.27	-0.239	-0.12	2.584	-0.153	0.597	-0.794	-0.372	1.061	-0.292	2.793	-0.365	0.272	0.5
Itgax	0.79	-0.039	-0.093	-0.705	-0.003	-0.781	-1.47	-0.386	0.671	0.333	0.253	-0.259	0.936	1.043	1.519	-0.767	-1.393	0.125	0.252	0.635	2.4	-1.73	-1.482	0.149
Cd274	-0.299	-0.953	-0.919	-0.548	-0.402	1.184	0.135	-1.167	-0.051	0.2	-0.462	-0.763	0.536	2.626	-0.636	0.592	-0.818	-0.29	0.186	-0.453	2.763	-0.675	-0.015	0.229
pvr	-0.367	-0.639	-0.501	0.432	0.482	1.501	2.03	-1.798	0.863	1.072	0.434	-0.121	1.368	0.049	-1.044	0.116	0.279	0.869	-1.477	-1.655	-0.844	-0.765	-0.22	-0.064
Tigit	-0.523	-0.833	-0.839	-0.559	-0.815	0.255	2.144	-1.773	-0.154	-0.388	-0.751	-0.994	1.712	1.459	-0.814	0.711	-0.763	-0.044	0.745	0.529	1.629	-0.514	0.496	0.086
Ctla4	-0.735	-0.631	-0.884	-0.862	-0.672	-0.44	-0.85	-1.02	-0.571	-0.406	-0.783	-0.653	-0.336	1.846	0.208	0.844	-0.342	-0.541	2.166	1.515	2.045	-0.048	0.769	0.384
Icosl	-0.049	0.331	0.064	-0.351	-1.949	-0.519	-1.076	-2.105	-0.215	-0.144	-0.437	-0.249	-1.274	0.556	0.924	0.038	-0.503	-0.404	1.868	0.972	1.092	0.998	1.157	1.273
Icos	-0.582	-0.575	-0.935	-0.824	-0.602	-0.297	-0.864	-1.193	-0.738	-0.453	-0.693	-0.717	-0.123	1.961	0.123	0.45	-0.161	-0.664	2.27	1.505	1.973	0.228	0.669	0.242
Lag3	0.213	-0.479	-0.773	-0.698	-0.196	0.531	-0.949	-1.184	0.042	0.111	-0.484	-0.691	-0.242	2.604	-0.57	-0.534	-0.707	-0.533	1.135	1.33	2.577	-0.594	0.095	-0.001
Pdcd1	-0.248	-0.663	-0.72	-0.573	-0.309	-0.262	-0.647	-0.864	-0.376	-0.108	-0.799	-0.628	-0.504	3.144	-0.404	-0.043	-0.507	-0.613	0.937	2.027	1.735	-0.066	0.444	0.048
Pdcd1lg2	-0.538	-0.793	-0.855	-0.73	-0.566	0.625	-0.628	-0.843	-0.218	-0.072	-0.632	-0.972	0.941	3.154	-0.577	-0.17	-0.645	-0.562	1.006	0.975	1.726	-0.549	0.402	0.52
Cd226	-0.548	-0.564	-0.689	-0.435	-0.946	-0.19	-0.808	-0.852	-0.357	-0.538	-0.205	-0.844	-0.299	3.512	0.188	0.405	-0.599	-0.407	0.776	0.812	1.823	-0.192	0.562	0.394
Havcr2	0.178	-0.935	-0.71	-0.949	-1.841	-0.733	-0.527	-1.18	-1.02	0.142	-0.513	-0.455	-0.397	1.502	1.223	0.301	-0.069	-0.411	0.378	1.671	2.092	0.345	0.693	1.217
Stat1	-0.264	-0.81	-0.958	-0.709	-0.553	0.893	-1.025	-1.539	0.086	-0.287	-0.342	-0.624	-0.281	2.201	-0.43	1.177	-0.965	-0.327	1.622	-0.056	2.225	-0.06	0.728	0.299
Cxcl9	-0.223	-0.687	-0.938	-0.716	-0.67	0.503	-0.835	-0.961	-0.056	-0.475	-0.354	-0.654	-0.12	3.144	0.246	0.179	-0.931	-0.444	1.136	0.042	2.269	-0.307	0.542	0.309
Irf1	-0.072	-0.83	-1.037	-0.536	-0.704	0.986	-0.556	-2.13	-0.032	-0.048	0.12	-0.662	0.571	2.124	-1.08	1.449	-0.798	-0.433	0.9	-0.596	1.798	0.448	0.672	0.444
Cx3cr1	0.839	1.425	0.702	0.151	-0.365	-1.202	-1.405	1.644	-0.147	-0.882	-0.242	1.125	-1.628	-1.666	1.126	-0.787	0.633	-0.044	0.249	-0.402	-1.204	0.725	0.157	1.198
Cxcl10	0.416	0.069	-1.251	0.054	0.203	1.152	-1.126	-1.713	0.463	-0.276	0.801	-0.58	0.207	2.629	-0.534	1.499	-1.286	-0.395	0.399	-1.591	0.568	-0.057	0.315	0.035
Gzma	-0.609	-0.655	-0.67	-0.644	-0.408	0.204	-0.558	-0.764	-0.562	-0.541	-0.562	-0.621	-0.369	3.664	-0.366	0.245	-0.513	-0.236	0.531	0.049	1.284	-0.18	0.766	1.516
Prf1	-0.63	-0.715	-0.757	-0.714	-0.588	0.131	-0.639	-0.72	-0.538	-0.406	-0.699	-0.762	-0.352	3.281	-0.613	-0.119	-0.415	-0.023	0.965	0.334	1.456	-0.089	1.026	1.589
Gzmb	-0.699	-0.729	-0.933	-0.761	-0.656	0.149	-0.742	-0.948	-0.6	-0.428	-0.428	-0.692	-0.243	2.971	-0.353	0.798	-0.564	-0.331	1.022	0.139	1.928	-0.116	0.886	1.33
Il12rb1	-0.184	-0.46	-0.803	-0.199	-1.214	0.969	-0.053	-2.489	-0.106	0.182	0.9	-0.548	-0.075	2.587	-0.731	1.165	-0.452	0.479	0.457	-0.814	1.264	-0.145	0.749	-0.479
IL12rb2	-0.522	-0.679	-0.685	-0.574	-0.152	0.147	-0.547	-0.861	-0.411	-0.485	0.103	-0.49	-0.151	3.396	-0.335	0.481	-0.847	-0.372	0.247	0.431	2.543	-0.42	0.28	-0.1
Eomes	-0.659	-0.966	-1.097	-0.842	-1.482	0.2	-0.344	-1.372	-0.549	0.02	0.057	-0.776	0.625	2.65	-0.601	0.99	-0.401	-0.489	0.821	0.518	1.688	0.283	1.035	0.689
cxcr3	-0.477	-0.647	-1.184	-0.474	-0.503	0.002	-0.66	-1.3	-0.434	0.609	-1.432	-0.497	-0.284	2.185	-0.671	0.611	-0.292	-0.347	1.646	1.082	2.213	0.11	0.891	-0.147
Tnfa	0.042	-1.317	-1.823	-0.343	0.05	0.737	-1.511	-0.811	-0.098	1.084	-0.535	-0.148	0.975	1.41	-1.057	0.781	-0.738	0.256	0.585	-1.305	1.56	1.089	1.359	-0.242
Itgae	-0.598	-0.559	-0.742	-0.335	-1.192	-0.287	-1.086	-1.095	-0.236	-0.095	-1.217	-0.599	-0.045	0.936	0.54	0.089	-0.01	-0.562	2.356	1.603	2.262	0.202	0.998	-0.33
Cd3e	-0.385	-0.566	-0.954	-0.702	-1.116	-0.476	-0.696	-0.946	-0.495	-0.416	-0.629	-0.376	-0.218	2.176	-0.099	0.336	-0.453	-0.554	1.804	1.683	2.239	0.147	0.867	-0.172
Cd8a	-0.279	-0.328	-0.786	-0.609	-0.781	-0.332	-0.454	-0.697	-0.212	-0.105	-0.803	-0.69	0.19	2.57	-0.495	0.046	-0.621	-0.596	0.722	1.286	2.99	-0.029	0.503	-0.487
Stat3	-0.518	-1.122	-0.401	-0.331	-1.277	0.996	0.141	-3.064	0.432	-0.029	0.051	-0.513	-0.044	1.178	-1.222	0.934	-0.191	0.952	0.455	0.23	1.524	0.458	1.068	0.293
Rorc	0.454	-0.908	0.818	0.819	-0.593	0.143	0.301	-0.903	0.898	0.875	0.305	0.172	1.211	-1.996	0.604	-1.292	0.564	1.238	-1.545	1.235	-1.966	-0.016	-0.687	0.268
Il6	-0.465	-0.279	-0.108	-0.091	0.588	2.448	-0.237	-1.278	0.181	1.062	1.56	-0.644	-0.365	2.143	0.508	0.133	-0.291	-0.3	-1.084	-1.463	0.158	-0.91	-1.135	-0.131
Il4r	-0.348	-0.405	-0.809	-0.632	-1.048	0.044	0.756	-3.066	-0.112	-0.133	-0.839	-0.41	0.266	0.407	-0.903	1.71	0.031	0.288	0.219	0.631	1.189	0.983	1.552	0.627
Stat5	-0.502	-0.749	-0.294	-0.57	-0.933	0.396	-0.178	-1.909	-0.083	0.426	-0.841	-0.736	-0.545	1.22	-0.358	0.354	-0.789	0.222	0.569	1.51	3.029	-0.337	0.087	1.011
Gata3	-0.484	-0.765	-0.618	0.034	-0.547	-0.439	-0.343	-1.05	-0.467	1.248	-0.53	-0.639	0.047	0.985	0.25	-0.231	-0.686	-0.366	0.812	1.573	3.497	-0.508	-0.447	-0.327
Ptprc	-0.534	-0.638	-0.765	-0.866	-0.474	0.37	-0.986	-1.534	-0.358	-0.414	-0.647	-0.659	-0.821	2.028	0.153	0.704	-0.289	-0.236	1.159	0.482	2.677	-0.209	0.623	1.232
Cd4	-0.18	-0.637	-0.762	-0.668	-0.867	0.522	-1.06	-0.979	-0.404	0.508	-0.921	-0.986	-0.734	1.873	0.24	-0.041	-0.516	-0.344	1.987	1.429	2.181	-0.629	0.677	0.312
Foxp3	-0.556	-0.442	-0.754	-0.566	-1.086	-0.597	-0.889	-0.964	-0.532	-0.669	-0.579	-0.4	0.084	0.969	0.006	0.502	-0.41	-0.511	2.685	1.496	2.269	0.333	0.853	-0.244
H2-D1	-0.405	-0.632	-0.759	-0.715	-0.644	0.674	-0.799	-2.62	0.231	-0.28	-0.688	-0.458	-0.354	1.766	0.141	0.397	-0.217	0.167	0.813	0.684	2.612	-0.069	0.426	0.729
H2-Aa	-0.165	-0.681	-0.971	-0.739	-0.765	0.219	-1.028	-0.953	-0.196	-0.364	-0.654	-0.422	-0.09	1.325	0.498	-0.35	-0.773	-0.565	1.826	1.084	3.042	-0.403	0.698	0.427
H2-Eb1	0.102	-0.653	-0.992	-0.811	-0.788	0.55	-1.114	-0.375	-0.012	-0.381	-0.771	-0.567	-0.113	1.935	0.328	-0.457	-0.953	-0.42	1.669	1.339	2.678	-0.687	0.416	0.078
H2-Ab1	-0.126	-0.597	-0.921	-0.71	-0.674	0.298	-0.934	-0.978	-0.222	-0.332	-0.608	-0.417	-0.054	1.706	0.271	-0.275	-0.863	-0.541	1.629	1.127	3.111	-0.521	0.434	0.197
Tap1	-0.165	-0.786	-0.835	-0.589	-0.622	0.901	-0.682	-1.746	0.18	-0.065	-0.118	-0.661	-0.353	2.283	-0.751	1.111	-0.892	-0.197	1.157	-0.077	2.541	-0.149	0.563	-0.049
Tapbp	0.012	-0.599	-0.453	-0.354	-0.616	0.846	-1.041	-3.19	0.368	-0.285	-0.272	-0.338	-0.204	1.784	-0.081	0.939	-0.575	0.196	0.903	-0.256	1.785	0.348	0.923	0.163
H2-T23	0.428	-1.025	-1.085	-0.95	0.037	1.036	-1.214	-0.34	0.057	0.775	-0.031	-0.936	-0.926	2.615	0.354	-0.207	-1.151	-0.344	1.086	0.358	1.932	-0.996	0.077	0.45
		n=	CTRL	Eribulin	CDDP	Combo
		EMT6	6	6	6	6

[truncated: 115 more sheets: Fig.2A, Fig.2B, Fig.2C, Fig.2D, Fig.2E, Fig.2F, Fig.2H, Fig.2I, Fig.2J, Fig.3A, Fig.3B, Fig.3C, Fig.3D, Fig.4A, Fig.4B, Fig.4C, Fig.4D, Fig.4E, Fig.4G, Fig4.H …]
